# Supplementary material for: Polarization perception in humans: on the origin of and relationship between Maxwell’s spot and Haidinger’s brushes
Source: Sci Rep. 2020 Jan 10;10:108. doi: 10.1038/s41598-019-56916-8 (PMC6954220; doi:10.1038/s41598-019-56916-8)
Supplement: Supplementary file 2 — Supplementary Dataset 1. [file 41598_2019_56916_MOESM2_ESM.xlsx]

## Sheet: Sheet1
Misson, G. P., Temple, S. E. and Anderson, S. J. (2020): Polarization perception in humans: on the origin of and relationship between Maxwell’s Spot and Haidinger’s Brushes
Data set for Table 1, Figure 4
diameter (degrees) for Fig 4a and c				participant
		gnd mean	sem	A	B	C	D	E	F	G	H	J	K
	dHB‖	3.95734	0.443878	5.37905	3.63489	1.68553	5.42302	5.77479	3.63489	2.90938	2.80678	5.25447	3.0706	Fig 4 a
	dMSꓕ	3.39342	0.415611	4.99065	3.20251	1.03697	4.72682	4.52896	3.48832	2.05928	2.44769	4.57293	2.88006
	dMS0	3.14975	0.391464	4.62423	2.86541	0.894066	4.39704	4.44102	3.47367	1.97134	2.17654	3.92803	2.72617
	dMS‖	2.96471	0.383194	4.27979	2.19852	0.861088	4.31643	4.28712	3.37107	1.86142	2.07394	3.75215	2.64556
	dMS mean	3.16929	0.396757	4.63155	2.75548	0.930708	4.4801	4.41903	3.44435	1.96401	2.23272	4.08437	2.7506	Fig 4 c
	dHB‖	3.95734	0.443878	5.37905	3.63489	1.68553	5.42302	5.77479	3.63489	2.90938	2.80678	5.25447	3.0706
normalised dameters for Fig 4b
		gnd mean	sem	A	B	C	D	E	F	G	H	J	K
Fig 4 b	dHB‖	1.30054	0.0680922	1.16139	1.31915	1.81102	1.21047	1.3068	1.05532	1.48134	1.25711	1.28648	1.11634
	dMSꓕ	1.07581	0.014852	1.07753	1.16223	1.11417	1.05507	1.02488	1.01277	1.04851	1.09628	1.11962	1.04707
	dMS0	0.99253	0.00761433	0.998418	1.03989	0.96063	0.981461	1.00498	1.00851	1.00373	0.974836	0.961722	0.991119
	dMS‖	0.931658	0.0163476	0.924051	0.797872	0.925197	0.963468	0.970149	0.978723	0.947761	0.928884	0.91866	0.961812
